# Supplementary material for: Association of MDM2 expression with shorter progression-free survival and overall survival in patients with advanced pancreatic cancer treated with gemcitabine-based chemotherapy
Source: PLoS One. 2017 Jul 5;12(7):e0180628. doi: 10.1371/journal.pone.0180628 (PMC5498069; doi:10.1371/journal.pone.0180628)
Supplement: S1 File — (XLS) [file pone.0180628.s010.xls]

## Sheet: 工作表1
Subject	Age	Gender (0, male; 1, female)	Radiotherapy (0, negative; 1, positive)	Smoking (0, negative; 1, positive)	Diabetes (0, negative; 1, positive)	ECOG PS (0, PS 2-3; 1, PS 0-1)	Adjuvant therapy (1, positive)	Recurrence (0, negative; 1, positive; 99, not resected)	Surgery (0, negative; 1, curative; 2, palliative; 3, other)	Survival from initial chemotherapy (month)	Survival after surgery (month)	Survival after gemcitabine therapy (month)	Primary tumor size (cm)	Primary (0, head; 1, neck-body; 2, tail)	Stage	T	N	M	Liver metastasis (0, negative; 1, positive)	peritoneal metastasis (0, negative; 1, positive)	Lung metastasis (0, negative; 1, positive)	Differentiation (0, poor; 1, moderate; 2, good)	CEA (0, ≧3; 1, <3; 9, not available)	CA 19-9 (0, ≧500; 1, <500; 9, not available)	P53 (0, negative; 1, positive)	MDM2 (0, positive; 1, negative)	WBC	PLT (K)	PMN	Mono	Lym	CRP	Albumin	Best Response to Gem (0, CR; 1, PR; 2, SD; 3, PD; 4, not available)	PFS-Gemcitabine (month)	1st line Regimen (0, G; 1, GF; 2, GP; 3, GPF; 4, GE; 5, G-other; 99, negative)	2nd line regimen (0, G; 1, GF; 2, GP; 3, GPF; 4, GE; 5, G-other; 99, negative)
1	50.8	1	0	0	0	1		99	0	6.9		1.1	5.9	1	4	4	1	1	1	0	0	1	0	0	0	1	9070	241	6839	426	1587	4.4	0.75	4	1.1	99	1
2	64.9	1	0	0	0	0		99	0	1.9		1.9	3.1	0	4	3	1	1	1	0	0	1	0	0	0	1	9430	216	8581	453	377			4	1.9	0	99
3	53.8	0	0	1	0	0		99	0	0.3		0.3	3	2	4	2	1	1	1	0	0	0	1	1	1	1	8490	188	6979	696	747	6.16	3.6	4	0.3	4	99
4	60	0	1	1	0	1		99	2	8.6	9.3	6.3	3.7	0	3	4	0	0	0	0	0	0	1	1	1	1	11610	410	8719	464	2310		3.9	3	1.8	99	1
5	61.7	0	1	0	1	1		99	2	11.5	12.8	11.5	13.2	1	2	3	0	0	0	0	0	0	1	1	0	1	9130	199	7067	758	1141		4.1	2	9.6	0	99
6	50.9	1	0	0	0	0		1	2	5.3	6.6	5.3	2	2	4	3	1	1	0	1	0	1	1	1	1	1	3900	125	2262	129	1431		4.7	3	2.1	0	99
7	72.9	1	0	0	0	0		99	3	1.8	2.4	1.8	4.7	1	4	4	0	1	0	1	0	0	1	1	0	1	8210	271	6543	460	1067		4.16	4	1.8	4	99
8	63.8	1	0	0	0	0		99	0	2		2	8.5	2	4	3	0	1	1	0	1	1	0	0	0	1	8910	172	6852	347	1452	1.5		3	0.7	2	1
9	40.7	1	0	0	0	1		99	2	11.4	12.1	11.4	4.3	0	4	4	1	1	1	1	0	0	0	0	0	1	5910	238	4320	260	1099		4.6	2	7.2	1	1
10	72.3	1	0	0	0	1		99	2	8.3	9.2	8.3	4.3	0	4	3	1	1	0	1	1	2	0	0	1	1	5760	314	3560	351	1711		4	3	2	1	4
11	52.2	1	0	0	0	1		1	2	6.1	7.2	6.1	2.5	2	4	2	1	1	1	0	0	1	0	1	1	1	5090	164	3309	310	1369		4.6	3	2	1	1
12	66.3	0	0	0	1	1		99	2	7.4	9	7.4	4	0	3	4	0	0	0	0	0	1	1	0	0	1	6770	297	5186	250	1280		4.8	2	4.8	1	3
13	67.4	0	0	0	1	1		99	0	7.5		7.5	5	2	4	4	1	1	1	0	0	1	0	0	0	1	6840	115	5103	588	937		4.3	2	4.7	0	99
14	52.5	0	0	0	1	1		99	0	4.5		4.5	6.6	1	3	4	1	0	0	0	0	0	0	0	1	1	8280	199	4885	248	2567	1	4.3	3	1.7	0	99
15	55.1	0	0	0	1	0		99	0	6.8		6.8	10	1	4	4	1	1	0	1	0	0	0	0	1	1	6010	206	3804	192	1947	2.1	3.3	2	5.1	4	99
16	40.3	0	1	1	0	1		99	3	36.1	37.2	36.1	5.3	1	4	4	1	1	0	1	0	1	1	1	1	1	5300	217	3010	318	1659	0.5	4.6	2	19	3	99
17	50.2	1	0	0	0	1		99	2	23.2	25.3	23.2	4.8	0	4	3	0	1	1	0	0	1	1	1	0	1	5850	235	4352	328	1018		4.5	2	2.5	0	1
18	50.8	1	0	0	0	1		99	0	0.6		0.6	1.8	0	4	1	1	1	1	0	0	0	1	1	1	1	5750	489	3634	449	1397			3	0.2	2	99
19	44.7	0	0	0	0	1		99	2	14.3	14.9	14.3		0	4	3	1	1	1	0	0	1	1	1	0	1	11710	345	8642	656	2295		5.3	2	6.6	1	99
20	49.2	1	0	0	1	1		99	0	1.8		1.8	1	0	4	3	0	1	0	1	0	0	1	1	0	1	8170	475	5948	596	1503		4.4	3	1.5	1	99
21	49.2	0	0	1	0	1		99	2	15.6	16.3	15.6	3	0	3	4	0	0	0	0	0	0	1	1	0	1	3860	285	1911	170	1490	0.41	4.5	1	9.6	1	99
22	33.6	0	0	1	0	1		99	0	3.1		3.1	2.3	2	4	3	0	1	1	0	0	0	1	1	1	1	13140	247	10696	604	1209		3.98	4	1.1	4	1
23	49.6	0	0	0	0	1		99	0	4.8		4.8	11.5	0	2	3	0	0	0	0	0	1	0	0	1	1	7700	230	5752	362	1409		4.4	3	2.3	1	99
24	68.3	1	0	0	1	1		99	0	4.4		4.4		1	4	4	1	1	1	0	0	0	0	0	1	1	3950	180	2319	411	1090		4.3	2	3.1	4	99
25	49.1	0	0	1	0	1		99	0	10.8		10.8	7.4	1	4	4	0	1	1	0	0	0	0	0	0	1	7860	180	6202	330	1226	0.22		3	1.4	0	1
26	67.1	1	0	0	0	1		99	3	4.6	7.1	4.6	7	0	2	3	0	0	0	0	0	1	0	0	1	1	5170	280					3.8	3	2.5	1	99
27	76.4	0	1	0	1	1		99	2	17.1	18.2	17.1	9	0	4	3	0	1	0	1	0	1	0	1	0	1	4780	137	3289	201	1181		4.3	2	3.3	0	1
28	62.6	0	0	0	1	1		99	0	6.2		6.2	3.7	2	4	2	0	1	1	0	0	1	0	0	1	1	9130	201	6884	584	1561		5	2	1.1	0	4
29	60.5	0	0	0	1	1		99	0	4.4		4.4		1	4	4	1	1	1	1	0	0	9	9	1	1	6540	237	4526	432	1321		4.6	3	2	4	99
30	69.3	1	0	0	0	1		1	2	6.9	7.8	6.9	2.5	1	4	2	1	1	1	0	0	1	0	0	1	1	4840	218	2778	252	1689		4.1	3	2.6	1	99
31	57.4	1	0	0	0	1		99	0	7.2		7.2	3.1	2	4	3	0	1	1	0	1	0	0	1	0	1	6320	274					5.1	2	3.6	4	1
32	61	0	0	0	1	0		99	0	0.7		0.7		1	4	4	0	1	1	0	0	0	0	0	0	1	12610	228	9697	1148	1412		3.13	4	0.7	4	99
33	45.1	0	0	0	0	1		1	1	3.1	4.7	3.1	2.5	0	2	3	1	0	0	0	0	1	1	0	0	1	8200	207	6281	533	1361		4.7	3	1.7	1	99
34	66.6	0	1	0	0	1	1	1	1	11.5	12.9	6.1	3	0	2	2	1	0	0	0	0	1	9	1	1	1	5540	241	3712	332	1391		4.09	4	1.5	99	2
35	63.3	1	0	0	0	0		1	2	3	4.2	1.6	2.2	1	4	3	1	1	0	1	0	2	1	0	0	1	6690	261	3766	281	2502		4.9	2	1.6	99	4
36	71	0	0	1	1	0		1	1	8.7	14.2	1	3.5	0	1	2	0	0	0	0	0	1	1	0	1	1	6500	178	3861	228	2288		4.6	3	1	99	99
37	63.8	1	0	0	0	0		1	1	0.9	6.5	0.9	1.5	0	2	3	1	0	0	0	0	0	1	1	0	1	7550	289	6893	174	438		4.05	4	0.9	0	99
38	57.2	0	0	1	1	1		1	1	4.1	7.1	4.1	5	2	2	3	1	0	0	0	0	1	9	0	1	1	7760	171	4904	481	2297		5.1	2	3.7	3	99
39	31.7	1	0	0	0	1		99	0	23.7		23.7	5	1	4	3	1	1	0	0	1	0	1	1	0	1	13520	195	10424	865	1474		3.5	2	11.5	5	99
40	68.8	1	1	0	0	1		1	1	1.4	8	1.4	4	1	1	2	0	0	0	0	0	1	1	1	1	1	7900	223	5704	182	1904		4.7	4	0.7	1	99
41	64.2	1	0	0	1	1		1	1	20.2	33	20.2	2.2	1	2	3	0	0	0	0	0	1	1	1	1	1	5790	252	3312	261	2108		4.05	2	17.7	1	99
42	77.7	0	0	1	1	0		1	1	1.2	9.7	1.2	2.5	0	2	3	1	0	0	0	0	1	0	1	0	1	5630	456	3699	518	1362		4.11	3	0.3	4	99
43	58.9	1	0	0	0	1		1	1	8.8	20.9	8.8	4.2	0	2	3	0	0	0	0	0	1	9	9	0	1	10230	382	7949	379	1821		4.3	3	3.2	1	1
44	46.7	0	1	1	0	1		1	1	30	34.4	30	2.3	1	2	3	0	0	0	0	0	1	1	1	1	1	6110	148					4.9	1	15.9	3	0
45	64.5	0	0	1	0	1		1	1	1.7	8.1	1.7	2.8	0	2	3	0	0	0	0	0	1	9	9	0	1	6910	241	4934	449	1437		4.23	4	1.7	0	99
46	67.6	0	1	1	0	0		99	2	9.9	11	6.9	2	0	2	1	1	0	0	0	0	0	0	1	1	1	6200	150	4408	322	1370		2.9	1	6.2	99	1
47	60.3	0	0	1	0	1		1	1	19.9	26.2	19.9	5	0	2	3	1	0	0	0	0	2	1	0	1	1	6110	291	4118	342	1473		4.3	2	16.3	1	99
48	55.1	0	0	1	0	1		1	1	47	49.5	47	2.5	0	2	3	0	0	0	0	0	1	1	1	1	1	7910	304	5830	348	1582		4.6	2	35.7	0	99
49	72.6	1	0	0	1	0		99	0	2.9		2.9	2.4	0	4	4	1	1	1	0	0	0	0	0	1	1	7870	337	5816	700	1267	7.24	3.3	3	2.4	0	99
50	75.1	0	0	0	0	1		99	0	10		10	3.4	2	4	4	1	1	0	0	1	0	1	0	0	1	5140	225	3439	370	1121		4.2	1	8.7	3	99
51	59.1	1	0	0	1	1		99	0	9.4		9.4	7.4	2	4	4	1	1	1	0	1	1	9	0	1	1	7290	312	4768	328	2063		4	3	2.8	1	99
52	55.2	0	0	1	1	1		99	0	8.3		8.3	5.2	2	4	4	1	1	1	1	0	1	0	1	1	1	5230	126	3881	319	978			2	6.1	1	99
53	59.8	1	0	0	0	1		1	1	3.9	14	2.6	3.2	0	2	3	1	0	0	0	0	2	1	0	1	1	6460	379	4218	407	1641		4.3	4	2.6	99	1
54	48.8	0	0	0	0	1		99	2	13.2	14.3	13.2	3.5	1	4	3	1	1	0	0	0	1	1	1	0	1	8250	246	6023	454	1452		4.9	2	4.4	1	99
55	49.5	0	0	1	1	1		99	0	4		4	3.3	0	3	4	0	0	0	0	0	0	0	1	1	1	7860	237	5848	393	1478			3	1.7	0	99
56	61.9	1	0	0	0	1		1	1	5.8	9.3	5.8	2.7	0	2	2	1	0	0	0	0	1	1	1	0	1	6320	392	4089	373	1567	1	4.5	3	2.2	1	99
57	66.1	0	0	1	1	1	1	1	1	6.9	8	4.4	4.5	0	2	3	1	0	0	0	0	1	0	0	0	1	6210	136	4005	292	1639		4.4	3	1.6	99	0
58	72.5	1	1	0	0	1		99	0	7.9		5.8	3.9	0	2	3	1	0	0	0	0	1	0	0	1	1	5350	137	3408	193	1568		4.2	1	4.4	99	1
59	65.1	0	0	0	0	1		99	0	7.1		7.1	4.7	0	2	3	1	0	0	0	0	0	0	1	1	1	4890	241	3443	362	978		4.2	2	6.6	3	99
60	64.5	0	0	0	1	0		99	0	0.1		0.1	8.1	1	4	4	0	1	1	1	0	1	0	0	1	1	10960	182	10039	427	471			4	0.1	0	99
61	73.7	0	0	1	1	0		99	0	1.9		1.9	8.4	1	4	4	1	1	1	0	1	0	0	0	1	1	6950	192	5352	737	792			4	0.9	0	1
62	52.3	1	0	0	0	1		99	0	5.6		5.6	4.2	0	2	3	1	0	0	0	0	1	1	1	1	1	6310	376	3811	341	1697		3.8	3	2.3	3	99
63	68.9	0	0	0	0	1		99	0	3.4		3.4	4.4	2	4	3	1	1	1	0	0	0	0	0	0	1	9750	236					3.7	3	1.8	0	99
64	56.7	0	0	0	1	1		99	0	2.6		2.6	7	2	4	3	1	1	1	1	0	1	0	0	0	1	8770	228						3	2	1	99
65	72.2	1	0	1	1	1		99	0	1.2		1.2	4	2	4	3	1	1	1	0	1	0	0	1	1	1	8750	231	6335	490	1610		4.3	3	0.9	0	99
66	64.5	1	0	0	0	1		99	0	1.1		1.1	3.7	0	4	3	1	1	1	1	1	1	0	1	0	1	10590	345	8504	879	1165	9.26	2.9	4	0.7	2	99
67	43.6	0	0	0	0	0		99	0	2.6		2.6	3.2	0	4	4	1	1	1	1	1	0	0	1	0	1	13840	515	12193	720	747		3.5	3	2.3	3	99
68	70.5	0	0	1	1	0		1	1	6	14.4	6	2	0	2	3	1	0	0	0	0	1	9	1	0	1	8750	420	6641	438	1409	4.6	3.6	3	0.9	0	1
69	72.2	1	1	0	0	1	1	1	1	13.1	14.8	5	4.2	0	2	3	1	0	0	0	0	2	1	1	1	1	8710	198	4460	514	3580		4.4	3	2.2	99	0
70	35.6	1	0	0	0	1		99	0	3.2		3.2	6	2	4	3	0	1	1	1	1	1	0	0	0	1	7080	246	5317	581	970		4.4	3	2.1	0	99
71	56.6	1	0	0	1	1		99	0	14.8		14.8	2.7	1	4	3	1	1	0	1	0	1	1	1	1	1	4720	131	3148	160	1312			2	4.3	3	99
72	59.8	1	0	0	0	1		99	2	5.2	7.8	5.2	3	0	3	4	1	0	0	0	0	0	9	9	1	1	7560	233	5594	605	1210			2	5.2	0	99
73	64.5	1	1	0	0	1		99	0	1.3		1.3	3.5	0	4	3	0	1	1	0	0	2	0	0	1	1	7200	375	3730	288	2851	0.23	3.7	4	0.9	1	99
74	66.4	0	0	0	1	1		99	0	7.2		7.2	3.8	2	4	3	0	1	1	1	0	1	0	0	1	1	12150	294	9902	656	1555		4.3	1	2.5	0	99
75	62.2	0	0	1	0	1		99	0	3.3		3.3	2	2	4	2	1	1	1	0	0	0	1	0	0	1	12550	295	8559	904	2887		4.2	3	1.7	3	99
76	70.3	1	0	0	1	1		99	0	17.2		17.2	5	1	4	4	1	1	1	0	0	2	0	0	0	1	10730	235	6213	558	3691		4	3	2.7	0	1
77	68.1	0	0	0	0	1		1	1	4.1	11.1	4.1	2.5	0	2	3	0	0	0	0	0	1	0	0	0	1	4990	178	3139	279	1492		4.7	3	2.5	2	99
78	62.3	0	1	0	1	1		99	2	14.1	15.5	14.1	4.7	0	3	4	1	0	0	0	0	2	0	1	0	1	13930	108	11492	1017	1365	1.07	3.8	3	4.9	0	99
79	60.6	0	1	1	1	1		99	0	20.6		20.6	2.5	0	4	4	0	1	1	0	0	2	0	1	0	1	6010	230	5247	198	523	4.24	3.6	2	11.5	1	99
80	76.3	0	0	0	1	1		99	0	9.2		9.2	4	1	4	3	0	1	1	0	0	1	9	9	0	1	8690	285	5518	417	2590		4	3	2.5	0	99
81	67.5	0	0	1	1	1		99	0	1.5		1.5	7.8	1	4	4	1	1	1	0	0	1	0	0	1	1	6580	228	5554	382	579		3.9	3	0.8	1	99
82	73.7	1	0	0	1	1		99	0	5.8		5.8	3.5	0	4	2	0	1	1	1	0	1	0	1	1	1	5180	269	3367	321	1202	0.39	5.2	3	1.3	0	99
83	69.2	0	0	1	1	1		99	0	2.7		2.7	3	0	4	3	1	1	1	1	0	0	9	9	1	1	10510	342	8524	526	1398		2.4	4	2.7	1	99
84	64.1	1	0	0	1	1	1	1	1	3	4.3	1.3	4	2	2	3	0	0	0	0	0	1	0	1	0	1	7860	276	4103	409	3136		4.4	3	0.7	99	0
85	84	1	0	0	1	0		99	0	1.7		1.7	8.6	1	3	4	0	0	0	0	0	0	0	0	0	1	6720	241	4993	531	1068		3.5	4	1.7	0	99
86	52.6	1	0	0	0	1		99	2	12.2	1.1	12.2	5.4	2	4	4	1	1	0	0	1	2	0	0	1	1	13210	195	10819	1757	634	4.5	2.3	2	8.8	2	99
87	74.8	1	0	0	0	1		99	0	2.7		2.7	4.3	0	4	4	1	1	1	0	0	2	0	0	0	1	5920	287	4428	361	1089		4.4	3	1.7	0	99
88	54.3	0	0	0	0	1		99	0	8.1		8.1	7	1	4	4	1	1	1	0	0	1	0	0	1	1	5130	132	3078	359	1631		4.7	2	1.8	1	2
89	60.8	0	1	1	0	1		99	2	6.5	7.2	4.1	2.2	0	2	3	1	0	0	0	0	1	1	0	0	1	6960	253	4155	480	1963	0.56	3.5	3	3.6	99	1
90	71.7	1	1	0	1	0		99	2	3.8	6.2	1.5	6	1	3	4	0	0	0	0	0	2	1	0	0	1	8570	264	5862	617	1894		3.6	3	0.4	1	99
91	45.2	0	0	0	0	1		99	0	1.5		1.5	4.7	2	4	4	1	1	1	0	0	0	0	0	0	1	7190	170	5838	518	719		4.1	4	0.4	0	99
92	50.8	0	0	1	1	1		1	1	0.7	7.6	0.7	3.5	1	2	3	0	0	0	0	0	2	0	0	0	1	9720	203	6921	350	2158		4.5	3	0.2	0	99
93	62.5	1	0	0	0	0		99	0	0.8		0.8	5.8	2	4	4	0	1	1	0	1	1	0	1	0	1	8080	265	6254	509	1260		4.1	3	0.7	1	99
94	70.5	0	0	1	1	1		99	0	9.7		9.7	6.5	1	4	4	1	1	1	0	0	1	0	0	1	1	8960	293	6308	564	2052		5.3	3	2.3	4	99
95	63.6	0	0	1	0	1		99	3	4	3.5	4	6.6	1	4	4	1	1	1	1	0	0	0	0	0	1	11130	100	10507	45	579		4.6	3	2.6	4	99
96	61	0	1	0	0	1		99	2	12.5	14.6	12.5	5.3	1	3	4	1	0	0	0	0	2	1	0	0	1	7430	244	5758	453	1122	1.4	4	2	5.2	4	99
97	70.2	0	0	0	1	1		99	0	8.3		8.3	6	0	2	3	0	0	0	0	0	0	0	1	1	1	9450	285	5198	567	3591		4.5	1	4.4	3	4
98	63.8	0	0	0	1	1		99	0	5.6		5.6	7.1	0	4	3	0	1	1	0	0	1	0	1	0	1	5890	236	4041	289	1473		4.7	3	2.9	1	99
99	73.5	0	1	1	0	1		99	0	9.4		9.4	5.2	0	3	4	1	0	0	0	0	1	1	1	1	1	7690	212	7282	54	338	2.94		3	3.2	3	99
100	58.2	0	0	0	0	1	1	1	1	20	21.8	17	2.6	0	2	3	1	0	0	0	0	1	1	0	1	1	5160	190	2673	258	1749		4.3	2	8	99	0
101	52.6	0	0	0	1	1		99	2	3.1	2.4	3.1	3.9	2	4	4	0	1	0	1	0	2	9	9	0	1	4910	321	2681	378	1620	1.5	3.9	3	1.4	0	99
102	41.5	0	0	1	0	1		99	2	7.5	8.6	7.5	1.5	0	4	3	1	1	0	1	0	1	9	1	0	1	8460	328	6049	567	1540		4.5	3	3.2	3	99
103	58.6	1	0	0	0	1		99	0	4.4		4.4	3.3	2	4	4	1	1	1	0	0	1	0	0	0	1	8330	184	6381	242	1516	2.7	5.1	3	2.5	1	2
104	58	0	0	0	0	1		99	0	10.8		10.8	2.5	0	4	3	0	1	1	0	0	1	0	0	0	1	8990	300					4.8	2	1.2	1	3
105	45.5	0	0	0	1	1		99	0	10.7		10.7	3.1	1	4	4	1	1	1	0	0	1	0	1	0	1	9880	156	7153	277	2450		5.2	2	3.6	5	3
106	57.3	1	0	0	1	1		99	0	12.8		12.8	2.1	0	4	2	0	1	1	0	0	1	0	1	1	1	7490	113	6224	142	1094		4.8	3	1.5	0	99
107	72.6	0	0	1	1	1		99	0	17.8		17.8	2.5	1	3	4	1	0	0	0	0	1	0	0	1	1	7960	276	5023	541	2062		4.5	2	17.8	2	99
108	71.4	0	0	1	0	0		99	2	0.7	1.6	0.7	1	1	4	2	0	1	0	1	0	1	1	1	0	0	9380	124	6538	638	2148		2.96	4	0.7	0	99
109	61.5	0	0	1	0	1		99	0	1.2		1.2	6.9	0	4	2	0	1	1	0	0	1	0	0	0	0	9180	220	6701	716	1662		4.8	4	1.2	1	99
110	73.2	1	0	0	1	0		99	0	1.7		1.7	5.2	0	4	4	1	1	1	0	1	2	1	1	1	0	10640	400	9214	585	798		4.4	4	1.7	4	99
111	67.3	0	0	0	1	1		99	0	3.6		3.6	4.2	0	4	2	0	1	1	0	0	0	1	0	1	0	7430	332	5573	357	1241	21.21		3	1.1	1	99
112	55.5	1	0	0	0	1		99	0	0.5		0.5		0	4	3	1	1	1	1	0	1	1	1	1	0	7250	250	4974	457	1639			4	0.5	0	99
113	64.7	1	0	0	1	1		99	0	3.7		3.7	6	1	4	4	1	1	1	0	0	1	0	0	0	0	4490	200	3022	220	1109	0.07	4.31	2	3.7	0	99
114	53	0	0	1	0	1		99	0	0.5		0.5	4	2	4	3	1	1	1	1	0	1	0	0	0	0	14680	532	11744	587	2349		4.6	4	0.5	0	99
115	46.4	0	0	1	0	1		99	0	7		5	4	1	4	4	1	1	1	0	0	1	0	0	1	0	11970	275	10390	622	898		4.8	3	1.2	99	1
116	65.4	0	0	1	1	1		99	0	6		6	5.7	1	3	4	0	0	0	0	0	1	0	0	0	0	5680	67	3544	358	1488		4.6	3	1.9	3	99
117	26.5	0	0	0	0	1		99	0	4.7		4.7	3.3	0	4	2	0	1	1	0	0	1	0	1	1	0	11720	246	9774	832	949		4.75	3	1.5	2	99
118	53.1	0	1	0	0	1		99	0	13.2		13.2	5.8	1	3	4	0	0	0	0	0	0	1	1	1	0	11230	320					4.9	4	0.9	1	99
119	50.8	0	1	0	1	1		99	0	9.5		9.5	5	1	3	4	0	0	0	0	0	1	0	0	1	0	6470	193	4050	220	2090		4.8	3	1.3	2	0
120	54.3	1	0	0	0	0		99	0	1.5		1.5	5	2	4	3	0	1	1	0	0	0	0	1	1	0	5900	254	4124	330	1351	10.32	4.9	3	0.7	0	99
121	59.3	0	0	1	0	1		1	1	15	20.9	4	4	0	2	3	0	0	0	0	0	1	9	9	0	0	7030	362	5631	492	900		3.3	2	1.6	99	99
122	45.9	0	0	1	0	0		99	0	0.9		0.9		0	4	2	0	1	1	0	1	0	1	1	0	0	13300	327	10414	984	1503			4	0.9	0	99
123	69.6	0	0	1	1	1		99	0	4.4		4.4	3.8	0	4	2	1	1	1	0	1	0	0	0	1	0	7690	344	5798	654	1123		3.7	3	1.7	3	99
124	49.8	0	0	1	1	1		99	0	4.6		4.6	7.3	2	4	3	1	1	0	0	1	0	0	0	0	0	7580	168	5154	387	1812		4.2	4	2.1	2	99
125	62.2	0	0	1	0	1		99	0	4.2		4.2	2	0	4	2	0	1	1	0	0	1	0	1	1	0	12750	539	10532	689	1275	2.15	3.2	3	3	0	1
126	69.7	1	0	0	1	1		99	0	14.3		14.3	3.3	1	4	4	1	1	1	0	0	1	0	0	1	0	7110	222	5368	348	1308		4.2	2	1.7	5	3
127	63.3	0	0	1	0	1		99	2	3.1	4.6	3.1	5.3	2	4	3	0	1	1	1	0	2	0	0	1	0	7860	251	5596	652	1462		4.7	3	1.6	1	99
128	72.2	0	0	0	1	1		99	0	1.3		1.3	3	0	4	3	1	1	1	0	0	0	1	1	1	0	5940	227	4271	523	1081		4.3	4	1.3	0	99
129	65.1	0	0	0	1	0		99	0	0.3		0.3	4	0	4	4	0	1	1	0	0	1	0	0	0	0	7440	263						4	0.3	0	99
130	62	1	1	0	0	1		99	2	19.9	8.2	15.6	6.4	1	3	4	1	0	0	0	0	2	9	0	1	0	8300	227	7470	332	498		2.3	2	8.3	99	0
131	68.5	1	0	0	1	1		1	1	6.5	16.4	6.5	4.8	2	2	3	0	0	0	0	0	2	1	1	0	0	8310	252	5260	432	2468	1.76	4.2	3	2.7	0	99
132	57.1	1	0	0	0	1		1	2	21.7	22.6	21.7	7	2	4	2	0	1	1	1	0	0	1	0	1	0	4290	196	2720	300	1030		4.5	1	5.7	1	99
133	76.6	0	0	1	0	1		1	1	1	6.4	1	5.1	0	2	3	1	0	0	0	0	2	1	1	1	0	4140	169	2240	240	1399		4	4	1	2	99
134	53	0	0	0	0	1		99	0	3.9		3.9	4.3	0	4	3	0	1	1	1	0	0	1	1	1	0	14210	151	13315	114	654	17.2	2.9	3	1.4	3	1
135	52.7	0	0	1	1	1		99	0	3.3		3.3	3.8	0	4	3	1	1	1	0	0	0	1	0	1	0	3570	195	1971	189	1299	0.34	5.1	3	0.8	0	99
136	74.6	1	0	0	0	0		1	1	1.6	18.6	1.6	2.3	0	2	3	0	0	0	0	0	2	1	0	0	0	5180	324	3636	342	1160	4.3	3.6	4	1.6	0	99
137	71.7	1	0	0	0	1		99	2	9	10.7	9	8	2	4	3	0	1	1	1	0	1	0	0	1	0	5370	130	3866	183	1198		4.8	1	1.3	1	99
